# Supplementary material for: psupertime: supervised pseudotime analysis for time-series single-cell RNA-seq data
Source: Bioinformatics. 2022 Jun 27;38(Suppl 1):i290–8. doi: 10.1093/bioinformatics/btac227 (PMC9235474; doi:10.1093/bioinformatics/btac227)
Supplement: btac227_Supplementary_Data [file btac227_supplementary_data.zip]

Archive with 2 entries (1 files):
- btac227-Suppl_data/
- btac227-Suppl_data/Macnair.56.supp.pdf
